# Supplementary material for: Transcriptional Profiles of Mitochondrial Dynamics Markers Are Disturbed in Adrenal Glands of Stressed Adult Male Rats
Source: Life (Basel). 2023 Jun 27;13(7):1457. doi: 10.3390/life13071457 (PMC10381216; doi:10.3390/life13071457)
Supplement: Supplementary file 1 [file life-13-01457-s001.zip]

Archive with 1 entries (1 files):
- life-2403503-supplementary.pdf
